# Supplementary material for: PubChem structure–activity relationship (SAR) clusters
Source: J Cheminform. 2015 Jul 7;7:33. doi: 10.1186/s13321-015-0070-x (PMC4492103; doi:10.1186/s13321-015-0070-x)
Supplement: Additional file 1: — (example1_aid_47904.txt): contains the results of PubChem SAR clustering (Clusters 1–27) for AID 47904 (CA inhibitors). [file 13321_2015_70_MOESM1_ESM.txt]

#######################################################
###                                                 ###
### PubChem SAR Clusters for aid 47904              ###
###                                                 ###
###-------------------------------------------------###
###                                                 ###
### Column 1: Cluster ID                            ###
### Column 2: Score_type                            ###
###              = st (ST-optimized ST)             ###
###              = so (ST-optimized ComboT)         ###
###              = ct (CT-optimized CT)             ###
###              = co (CT-optimized ComboT)         ###
###              = 2d (2D Tanimoto)                 ###
### Column 3: CID                                   ###
### Column 4: ConformerID                           ###
###                                                 ###
#######################################################
# Cluster 1 (18 compounds, 107 conformers)
1	st	21449436	1
1	st	1986	8
1	st	1986	10
1	st	192792	1
1	st	192792	2
1	st	192792	3
1	st	192792	8
1	st	612414	1
1	st	612414	2
1	st	612414	3
1	st	612414	4
1	st	612414	5
1	st	612414	7
1	st	10313432	1
1	st	10313432	2
1	st	10313432	3
1	st	10313432	4
1	st	10313432	5
1	st	10313432	6
1	st	10313432	7
1	st	10421755	1
1	st	10421755	2
1	st	10421755	3
1	st	10421755	4
1	st	10421755	5
1	st	11321711	1
1	st	11321711	2
1	st	11321711	3
1	st	11321711	4
1	st	11321711	5
1	st	11321711	6
1	st	11321711	7
1	st	12033284	1
1	st	12033284	2
1	st	12033284	4
1	st	12033284	5
1	st	12033284	8
1	st	12033284	11
1	st	12033284	12
1	st	12033284	13
1	st	12033284	14
1	st	12033284	15
1	st	12354987	4
1	st	12354987	9
1	st	12354987	11
1	st	12354987	22
1	st	12354987	24
1	st	12355590	2
1	st	12355590	5
1	st	12355590	6
1	st	12355590	9
1	st	12355590	13
1	st	12355590	14
1	st	12355590	15
1	st	15219881	1
1	st	15219881	2
1	st	15219881	3
1	st	15219881	4
1	st	15219881	5
1	st	15219881	6
1	st	15219881	7
1	st	15569631	1
1	st	15569631	2
1	st	15569631	3
1	st	15569631	4
1	st	15569631	5
1	st	15569631	6
1	st	15569631	9
1	st	15569631	10
1	st	15569631	12
1	st	15569631	13
1	st	18975977	1
1	st	18975977	2
1	st	18975977	3
1	st	18975977	4
1	st	18975977	5
1	st	18975977	6
1	st	18975977	7
1	st	21449436	2
1	st	21449436	3
1	st	21449436	4
1	st	21449436	5
1	st	21449436	6
1	st	21449436	7
1	st	44380588	1
1	st	44380588	2
1	st	44380588	3
1	st	44380588	4
1	st	44380588	5
1	st	44380588	6
1	st	44380588	7
1	st	44380939	1
1	st	44380939	2
1	st	44380941	1
1	st	44380941	2
1	st	44380941	3
1	st	44380951	1
1	st	44380951	2
1	st	44380951	3
1	st	44380951	5
1	st	44380951	7
1	st	44380951	8
1	st	44380951	11
1	st	44380951	13
1	st	44380951	15
1	st	44380955	1
1	st	44380955	69
# Cluster 2 (9 compounds, 32 conformers)
2	st	10421755	7
2	st	1986	1
2	st	1986	2
2	st	1986	3
2	st	1986	4
2	st	1986	5
2	st	1986	6
2	st	1986	7
2	st	1986	9
2	st	3295	5
2	st	4100	1
2	st	4100	2
2	st	4100	3
2	st	4100	4
2	st	4100	5
2	st	4100	6
2	st	612414	6
2	st	10421755	6
2	st	10421755	8
2	st	12354987	20
2	st	44380939	3
2	st	44380939	8
2	st	44380939	9
2	st	44380939	10
2	st	44380939	11
2	st	44380939	12
2	st	44380939	16
2	st	44380951	14
2	st	44380955	12
2	st	44380955	21
2	st	44380955	53
2	st	44380955	64
# Cluster 3 (5 compounds, 19 conformers)
3	st	12355590	19
3	st	192792	4
3	st	192792	6
3	st	192792	7
3	st	276741	1
3	st	276741	2
3	st	276741	3
3	st	276741	4
3	st	276741	5
3	st	276741	8
3	st	276741	14
3	st	276741	15
3	st	276741	18
3	st	12354987	10
3	st	12354987	30
3	st	12355589	31
3	st	12355590	8
3	st	12355590	17
3	st	12355589	26
# Cluster 4 (2 compounds, 11 conformers)
4	st	19782950	10
4	st	276741	13
4	st	19782950	6
4	st	19782950	7
4	st	19782950	9
4	st	19782950	5
4	st	19782950	1
4	st	19782950	2
4	st	19782950	3
4	st	19782950	4
4	st	19782950	8
# Cluster 5 (2 compounds, 4 conformers)
5	st	44380941	6
5	st	192792	5
5	st	44380941	4
5	st	44380941	5
# Cluster 6 (2 compounds, 3 conformers)
6	st	44380955	82
6	st	44380939	15
6	st	44380955	84
# Cluster 7 (21 compounds, 148 conformers)
7	so	11321711	1
7	so	1986	8
7	so	1986	10
7	so	192792	1
7	so	192792	2
7	so	192792	3
7	so	192792	5
7	so	192792	8
7	so	276741	1
7	so	276741	2
7	so	276741	3
7	so	276741	8
7	so	276741	13
7	so	276741	18
7	so	612414	1
7	so	612414	2
7	so	612414	3
7	so	612414	4
7	so	612414	5
7	so	612414	7
7	so	10313432	1
7	so	10313432	2
7	so	10313432	3
7	so	10313432	4
7	so	10313432	5
7	so	10313432	6
7	so	10313432	7
7	so	10421755	1
7	so	10421755	2
7	so	10421755	3
7	so	10421755	4
7	so	10421755	5
7	so	10421755	6
7	so	10421755	7
7	so	10421755	8
7	so	11321711	2
7	so	11321711	3
7	so	11321711	4
7	so	11321711	5
7	so	11321711	6
7	so	11321711	7
7	so	12033284	1
7	so	12033284	2
7	so	12033284	4
7	so	12033284	5
7	so	12033284	8
7	so	12033284	11
7	so	12033284	12
7	so	12033284	13
7	so	12033284	14
7	so	12033284	15
7	so	12354987	4
7	so	12354987	9
7	so	12354987	11
7	so	12354987	20
7	so	12354987	22
7	so	12354987	24
7	so	12354987	29
7	so	12354987	30
7	so	12355589	3
7	so	12355589	16
7	so	12355590	2
7	so	12355590	5
7	so	12355590	6
7	so	12355590	8
7	so	12355590	9
7	so	12355590	13
7	so	12355590	14
7	so	12355590	15
7	so	12355590	17
7	so	12355590	19
7	so	15219881	1
7	so	15219881	2
7	so	15219881	3
7	so	15219881	4
7	so	15219881	5
7	so	15219881	6
7	so	15219881	7
7	so	15569631	1
7	so	15569631	2
7	so	15569631	3
7	so	15569631	4
7	so	15569631	5
7	so	15569631	6
7	so	15569631	9
7	so	15569631	10
7	so	15569631	12
7	so	15569631	13
7	so	18975977	1
7	so	18975977	2
7	so	18975977	3
7	so	18975977	4
7	so	18975977	5
7	so	18975977	6
7	so	18975977	7
7	so	21449436	1
7	so	21449436	2
7	so	21449436	3
7	so	21449436	4
7	so	21449436	5
7	so	21449436	6
7	so	21449436	7
7	so	44380588	1
7	so	44380588	2
7	so	44380588	3
7	so	44380588	4
7	so	44380588	5
7	so	44380588	6
7	so	44380588	7
7	so	44380939	1
7	so	44380939	2
7	so	44380939	3
7	so	44380939	8
7	so	44380939	9
7	so	44380939	15
7	so	44380939	16
7	so	44380941	1
7	so	44380941	2
7	so	44380941	3
7	so	44380941	4
7	so	44380941	5
7	so	44380941	6
7	so	44380951	1
7	so	44380951	2
7	so	44380951	3
7	so	44380951	5
7	so	44380951	7
7	so	44380951	8
7	so	44380951	11
7	so	44380951	13
7	so	44380951	15
7	so	44380955	1
7	so	44380955	12
7	so	44380955	21
7	so	44380955	64
7	so	44380955	69
7	so	44380955	82
7	so	44380955	84
7	so	44380955	87
7	so	44380955	90
7	so	44381140	1
7	so	44381140	2
7	so	44381140	3
7	so	44381140	4
7	so	44381140	5
7	so	44381140	6
7	so	44381140	7
7	so	44381140	8
# Cluster 8 (6 compounds, 26 conformers)
8	so	1986	4
8	so	1986	1
8	so	1986	2
8	so	1986	3
8	so	1986	5
8	so	1986	6
8	so	1986	7
8	so	1986	9
8	so	3038	1
8	so	3038	2
8	so	3038	3
8	so	3038	4
8	so	3295	1
8	so	3295	2
8	so	3295	3
8	so	3295	4
8	so	3295	5
8	so	3295	6
8	so	3295	7
8	so	3295	8
8	so	4100	2
8	so	4100	5
8	so	4100	6
8	so	5284549	2
8	so	5284549	6
8	so	44380951	14
# Cluster 9 (4 compounds, 16 conformers)
9	so	19782950	4
9	so	192792	4
9	so	276741	14
9	so	44381123	1
9	so	44381123	7
9	so	44381123	11
9	so	44381123	14
9	so	19782950	6
9	so	19782950	7
9	so	19782950	9
9	so	19782950	10
9	so	19782950	5
9	so	19782950	1
9	so	19782950	2
9	so	19782950	3
9	so	19782950	8
# Cluster 10 (3 compounds, 15 conformers)
10	so	20360268	6
10	so	20360268	3
10	so	20360268	7
10	so	20360268	8
10	so	44380940	62
10	so	44380940	64
10	so	44380940	67
10	so	13801611	19
10	so	20360268	4
10	so	20360268	10
10	so	20360268	11
10	so	20360268	12
10	so	20360268	1
10	so	20360268	2
10	so	13801611	44
# Cluster 11 (4 compounds, 8 conformers)
11	so	612414	6
11	so	4100	1
11	so	4100	3
11	so	4100	4
11	so	44380939	10
11	so	44380939	11
11	so	44380939	12
11	so	44380955	53
# Cluster 12 (4 compounds, 7 conformers)
12	so	276741	4
12	so	192792	6
12	so	192792	7
12	so	276741	5
12	so	276741	15
12	so	12354987	10
12	so	12355589	26
# Cluster 13 (2 compounds, 4 conformers)
13	so	12355589	1
13	so	12354987	1
13	so	12355589	11
13	so	12355589	66
# Cluster 14 (24 compounds, 183 conformers)
14	ct	12355590	5
14	ct	192792	1
14	ct	192792	2
14	ct	192792	3
14	ct	192792	4
14	ct	192792	5
14	ct	192792	6
14	ct	192792	7
14	ct	192792	8
14	ct	276741	1
14	ct	276741	2
14	ct	276741	3
14	ct	276741	4
14	ct	276741	5
14	ct	276741	8
14	ct	276741	13
14	ct	276741	14
14	ct	276741	15
14	ct	276741	18
14	ct	612414	2
14	ct	612414	4
14	ct	612414	5
14	ct	612414	6
14	ct	10313432	1
14	ct	10313432	2
14	ct	10313432	3
14	ct	10313432	4
14	ct	10313432	5
14	ct	10313432	6
14	ct	10313432	7
14	ct	10421755	1
14	ct	10421755	2
14	ct	10421755	3
14	ct	10421755	4
14	ct	10421755	5
14	ct	10421755	6
14	ct	10421755	7
14	ct	10421755	8
14	ct	11321711	1
14	ct	11321711	2
14	ct	11321711	3
14	ct	11321711	4
14	ct	11321711	5
14	ct	11321711	6
14	ct	11321711	7
14	ct	12033284	1
14	ct	12033284	2
14	ct	12033284	4
14	ct	12033284	5
14	ct	12033284	8
14	ct	12033284	11
14	ct	12033284	12
14	ct	12033284	13
14	ct	12033284	14
14	ct	12033284	15
14	ct	12354987	1
14	ct	12354987	4
14	ct	12354987	9
14	ct	12354987	10
14	ct	12354987	11
14	ct	12354987	20
14	ct	12354987	22
14	ct	12354987	24
14	ct	12354987	29
14	ct	12354987	30
14	ct	12355589	1
14	ct	12355589	3
14	ct	12355589	11
14	ct	12355589	16
14	ct	12355589	31
14	ct	12355589	43
14	ct	12355590	2
14	ct	12355590	6
14	ct	12355590	8
14	ct	12355590	9
14	ct	12355590	13
14	ct	12355590	14
14	ct	12355590	15
14	ct	12355590	17
14	ct	12355590	19
14	ct	13801611	41
14	ct	13801611	52
14	ct	15219881	1
14	ct	15219881	2
14	ct	15219881	3
14	ct	15219881	4
14	ct	15219881	5
14	ct	15219881	6
14	ct	15219881	7
14	ct	15569631	1
14	ct	15569631	2
14	ct	15569631	3
14	ct	15569631	4
14	ct	15569631	5
14	ct	15569631	6
14	ct	15569631	9
14	ct	15569631	10
14	ct	15569631	12
14	ct	15569631	13
14	ct	18975977	1
14	ct	18975977	2
14	ct	18975977	3
14	ct	18975977	4
14	ct	18975977	5
14	ct	18975977	6
14	ct	18975977	7
14	ct	20360268	3
14	ct	20360268	6
14	ct	20360268	7
14	ct	20360268	8
14	ct	21449436	1
14	ct	21449436	2
14	ct	21449436	3
14	ct	21449436	4
14	ct	21449436	5
14	ct	21449436	6
14	ct	21449436	7
14	ct	44380588	1
14	ct	44380588	2
14	ct	44380588	3
14	ct	44380588	4
14	ct	44380588	5
14	ct	44380588	6
14	ct	44380588	7
14	ct	44380939	1
14	ct	44380939	2
14	ct	44380939	3
14	ct	44380939	8
14	ct	44380939	9
14	ct	44380939	10
14	ct	44380939	11
14	ct	44380939	12
14	ct	44380939	15
14	ct	44380939	16
14	ct	44380940	62
14	ct	44380941	1
14	ct	44380941	2
14	ct	44380941	3
14	ct	44380941	4
14	ct	44380941	5
14	ct	44380941	6
14	ct	44380951	1
14	ct	44380951	2
14	ct	44380951	3
14	ct	44380951	5
14	ct	44380951	7
14	ct	44380951	8
14	ct	44380951	11
14	ct	44380951	13
14	ct	44380951	14
14	ct	44380951	15
14	ct	44380955	1
14	ct	44380955	12
14	ct	44380955	21
14	ct	44380955	64
14	ct	44380955	69
14	ct	44380955	82
14	ct	44380955	84
14	ct	44380955	87
14	ct	44380955	90
14	ct	44381140	1
14	ct	44381140	2
14	ct	44381140	3
14	ct	44381140	4
14	ct	44381140	5
14	ct	44381140	6
14	ct	44381140	7
14	ct	44381140	8
14	ct	12355589	26
14	ct	12355589	66
14	ct	12355589	46
14	ct	13801611	19
14	ct	13801611	81
14	ct	20360268	4
14	ct	20360268	10
14	ct	20360268	11
14	ct	20360268	12
14	ct	20360268	1
14	ct	20360268	2
14	ct	13801611	106
14	ct	13801611	57
14	ct	82267	1
14	ct	12355589	68
# Cluster 15 (5 compounds, 33 conformers)
15	ct	3295	2
15	ct	1986	1
15	ct	1986	2
15	ct	1986	3
15	ct	1986	4
15	ct	1986	5
15	ct	1986	6
15	ct	1986	7
15	ct	1986	8
15	ct	1986	9
15	ct	1986	10
15	ct	3038	1
15	ct	3038	2
15	ct	3038	3
15	ct	3038	4
15	ct	3295	1
15	ct	3295	3
15	ct	3295	4
15	ct	3295	5
15	ct	3295	6
15	ct	3295	7
15	ct	3295	8
15	ct	4100	1
15	ct	4100	2
15	ct	4100	4
15	ct	4100	5
15	ct	4100	6
15	ct	5284549	1
15	ct	5284549	2
15	ct	5284549	3
15	ct	5284549	4
15	ct	5284549	5
15	ct	5284549	6
# Cluster 16 (2 compounds, 20 conformers)
16	ct	44381123	5
16	ct	44381123	10
16	ct	44381123	1
16	ct	44381123	7
16	ct	44381123	11
16	ct	44381123	12
16	ct	44381123	13
16	ct	44381123	14
16	ct	19782950	6
16	ct	19782950	7
16	ct	19782950	9
16	ct	19782950	10
16	ct	44381123	6
16	ct	44381123	8
16	ct	19782950	5
16	ct	19782950	1
16	ct	19782950	2
16	ct	19782950	3
16	ct	19782950	4
16	ct	19782950	8
# Cluster 17 (3 compounds, 11 conformers)
17	ct	44380940	17
17	ct	44380940	1
17	ct	44380940	15
17	ct	44380940	21
17	ct	44380940	23
17	ct	44380940	40
17	ct	44380940	52
17	ct	44380940	64
17	ct	44380940	67
17	ct	44380955	53
17	ct	13801611	70
# Cluster 18 (21 compounds, 160 conformers)
18	co	10313432	2
18	co	192792	1
18	co	192792	2
18	co	192792	3
18	co	192792	4
18	co	192792	5
18	co	192792	6
18	co	192792	7
18	co	192792	8
18	co	276741	1
18	co	276741	2
18	co	276741	3
18	co	276741	4
18	co	276741	5
18	co	276741	8
18	co	276741	13
18	co	276741	14
18	co	276741	15
18	co	276741	18
18	co	612414	1
18	co	612414	2
18	co	612414	3
18	co	612414	4
18	co	612414	6
18	co	612414	7
18	co	10313432	1
18	co	10313432	3
18	co	10313432	4
18	co	10313432	5
18	co	10313432	6
18	co	10313432	7
18	co	10421755	1
18	co	10421755	2
18	co	10421755	3
18	co	10421755	4
18	co	10421755	5
18	co	10421755	6
18	co	10421755	7
18	co	10421755	8
18	co	11321711	1
18	co	11321711	2
18	co	11321711	3
18	co	11321711	4
18	co	11321711	5
18	co	11321711	6
18	co	11321711	7
18	co	12033284	1
18	co	12033284	2
18	co	12033284	4
18	co	12033284	5
18	co	12033284	8
18	co	12033284	11
18	co	12033284	12
18	co	12033284	13
18	co	12033284	14
18	co	12033284	15
18	co	12354987	1
18	co	12354987	4
18	co	12354987	9
18	co	12354987	10
18	co	12354987	11
18	co	12354987	20
18	co	12354987	22
18	co	12354987	24
18	co	12354987	29
18	co	12354987	30
18	co	12355589	1
18	co	12355589	11
18	co	12355589	31
18	co	12355589	43
18	co	12355590	2
18	co	12355590	5
18	co	12355590	6
18	co	12355590	8
18	co	12355590	9
18	co	12355590	13
18	co	12355590	14
18	co	12355590	15
18	co	12355590	17
18	co	12355590	19
18	co	15219881	1
18	co	15219881	2
18	co	15219881	3
18	co	15219881	4
18	co	15219881	5
18	co	15219881	6
18	co	15219881	7
18	co	15569631	1
18	co	15569631	2
18	co	15569631	3
18	co	15569631	4
18	co	15569631	5
18	co	15569631	6
18	co	15569631	9
18	co	15569631	10
18	co	15569631	12
18	co	15569631	13
18	co	18975977	1
18	co	18975977	2
18	co	18975977	3
18	co	18975977	4
18	co	18975977	5
18	co	18975977	6
18	co	18975977	7
18	co	20360268	7
18	co	21449436	1
18	co	21449436	2
18	co	21449436	3
18	co	21449436	4
18	co	21449436	5
18	co	21449436	6
18	co	21449436	7
18	co	44380588	1
18	co	44380588	2
18	co	44380588	3
18	co	44380588	4
18	co	44380588	5
18	co	44380588	6
18	co	44380588	7
18	co	44380939	1
18	co	44380939	2
18	co	44380939	3
18	co	44380939	8
18	co	44380939	9
18	co	44380939	10
18	co	44380939	12
18	co	44380939	15
18	co	44380939	16
18	co	44380941	1
18	co	44380941	2
18	co	44380941	3
18	co	44380941	4
18	co	44380941	5
18	co	44380941	6
18	co	44380951	1
18	co	44380951	2
18	co	44380951	3
18	co	44380951	5
18	co	44380951	7
18	co	44380951	8
18	co	44380951	11
18	co	44380951	13
18	co	44380951	14
18	co	44380951	15
18	co	44380955	1
18	co	44380955	12
18	co	44380955	53
18	co	44380955	64
18	co	44380955	69
18	co	44380955	84
18	co	44380955	87
18	co	44380955	90
18	co	44381140	1
18	co	44381140	2
18	co	44381140	3
18	co	44381140	5
18	co	44381140	6
18	co	44381140	7
18	co	44381140	8
18	co	12355589	26
# Cluster 19 (6 compounds, 30 conformers)
19	co	1986	3
19	co	1986	1
19	co	1986	2
19	co	1986	4
19	co	1986	5
19	co	1986	6
19	co	1986	7
19	co	1986	8
19	co	1986	9
19	co	1986	10
19	co	3038	2
19	co	3038	3
19	co	3038	4
19	co	3295	1
19	co	3295	2
19	co	3295	3
19	co	3295	4
19	co	3295	5
19	co	3295	6
19	co	3295	7
19	co	3295	8
19	co	4100	1
19	co	4100	2
19	co	4100	3
19	co	4100	4
19	co	4100	5
19	co	4100	6
19	co	612414	5
19	co	5284549	1
19	co	5284549	5
# Cluster 20 (3 compounds, 21 conformers)
20	co	44381123	13
20	co	44381123	10
20	co	44381123	1
20	co	44381123	5
20	co	44381123	7
20	co	44381123	11
20	co	44381123	12
20	co	44381123	14
20	co	19782950	6
20	co	19782950	7
20	co	19782950	9
20	co	19782950	10
20	co	44381123	6
20	co	44381123	8
20	co	19782950	5
20	co	12355589	68
20	co	19782950	1
20	co	19782950	2
20	co	19782950	3
20	co	19782950	4
20	co	19782950	8
# Cluster 21 (3 compounds, 17 conformers)
21	co	20360268	8
21	co	13801611	41
21	co	13801611	52
21	co	20360268	3
21	co	20360268	6
21	co	44380940	21
21	co	13801611	19
21	co	13801611	70
21	co	13801611	81
21	co	20360268	4
21	co	20360268	10
21	co	20360268	11
21	co	20360268	12
21	co	20360268	1
21	co	20360268	2
21	co	13801611	44
21	co	13801611	57
# Cluster 22 (2 compounds, 5 conformers)
22	co	5284549	2
22	co	3038	1
22	co	5284549	3
22	co	5284549	4
22	co	5284549	6
# Cluster 23 (2 compounds, 5 conformers)
23	co	12355589	66
23	co	12355589	3
23	co	12355589	16
23	co	12355589	46
23	co	82267	1
# Cluster 24 (4 compounds, 4 conformers)
24	co	44380939	11
24	co	44380940	52
24	co	44380955	21
24	co	44381140	4
# Cluster 25 (14 compounds, 0 conformers)
25	2d	15569631	NA
25	2d	612414	NA
25	2d	10313432	NA
25	2d	10421755	NA
25	2d	11321711	NA
25	2d	12033284	NA
25	2d	12354987	NA
25	2d	15219881	NA
25	2d	18975977	NA
25	2d	21449436	NA
25	2d	44380588	NA
25	2d	44380939	NA
25	2d	44380941	NA
25	2d	44380951	NA
# Cluster 26 (5 compounds, 0 conformers)
26	2d	20360268	NA
26	2d	192792	NA
26	2d	276741	NA
26	2d	12355590	NA
26	2d	19782950	NA
# Cluster 27 (2 compounds, 0 conformers)
27	2d	44380955	NA
27	2d	44380940	NA
