# Supplementary material for: PubChem structure–activity relationship (SAR) clusters
Source: J Cheminform. 2015 Jul 7;7:33. doi: 10.1186/s13321-015-0070-x (PMC4492103; doi:10.1186/s13321-015-0070-x)
Supplement: Additional file 2: — (example2_gi_29337198.txt): contains the results of PubChem SAR clustering (Clusters 28–56) for GI 29337198 (AhR agonists). [file 13321_2015_70_MOESM2_ESM.txt]

#######################################################
###                                                 ###
### PubChem SAR Clusters for gi 29337198            ###
###                                                 ###
###-------------------------------------------------###
###                                                 ###
### Column 1: Cluster ID                            ###
### Column 2: Score_type                            ###
###              = st (ST-optimized ST)             ###
###              = so (ST-optimized ComboT)         ###
###              = ct (CT-optimized CT)             ###
###              = co (CT-optimized ComboT)         ###
###              = 2d (2D Tanimoto)                 ###
### Column 3: CID                                   ###
### Column 4: ConformerID                           ###
###                                                 ###
#######################################################
# Cluster 28 (27 compounds, 137 conformers)
28	st	46838685	2
28	st	2361	1
28	st	642383	1
28	st	642383	2
28	st	642383	3
28	st	642383	5
28	st	642387	1
28	st	642387	2
28	st	642387	3
28	st	642387	4
28	st	642387	5
28	st	676309	1
28	st	676309	4
28	st	676309	6
28	st	734286	1
28	st	907690	4
28	st	907690	6
28	st	945068	1
28	st	945068	2
28	st	945068	3
28	st	945068	4
28	st	1178193	1
28	st	1178193	2
28	st	1178193	3
28	st	1178193	5
28	st	5281954	1
28	st	5281954	2
28	st	6476401	1
28	st	6476401	2
28	st	6476401	3
28	st	6476401	4
28	st	6476404	1
28	st	6476404	2
28	st	6476404	3
28	st	6476404	4
28	st	11673431	1
28	st	11673431	2
28	st	11673431	4
28	st	11673431	6
28	st	14034813	1
28	st	14034813	2
28	st	14034813	3
28	st	14034813	4
28	st	14034813	5
28	st	14034813	7
28	st	14034813	8
28	st	14460490	1
28	st	25146735	1
28	st	25146735	2
28	st	25146735	3
28	st	25146735	4
28	st	25146735	5
28	st	25146735	6
28	st	25146735	7
28	st	25146735	8
28	st	25146735	9
28	st	25146736	2
28	st	25146736	3
28	st	25146736	4
28	st	25146736	5
28	st	25146736	6
28	st	25146736	7
28	st	25146736	8
28	st	25146736	9
28	st	25146736	11
28	st	25146736	12
28	st	25146737	1
28	st	25146737	2
28	st	25146737	3
28	st	25146737	4
28	st	25146737	5
28	st	25146737	6
28	st	25146737	8
28	st	25146737	9
28	st	25146737	10
28	st	25146737	11
28	st	25146825	2
28	st	25146825	3
28	st	25146825	4
28	st	25146825	6
28	st	25146825	7
28	st	25146825	8
28	st	25146825	9
28	st	25146825	10
28	st	25146825	11
28	st	25146825	12
28	st	46837985	2
28	st	46837985	3
28	st	46837985	4
28	st	46837985	6
28	st	46837985	8
28	st	46837985	9
28	st	46837985	11
28	st	46838125	1
28	st	46838125	2
28	st	46838125	3
28	st	46838125	4
28	st	46838125	5
28	st	46838130	2
28	st	46838130	5
28	st	46838130	6
28	st	46838130	9
28	st	46838130	10
28	st	46838132	2
28	st	46838132	4
28	st	46838272	2
28	st	46838272	4
28	st	46838680	1
28	st	46838680	2
28	st	46838680	4
28	st	46838680	5
28	st	46838680	7
28	st	46838680	8
28	st	46838680	9
28	st	46838680	10
28	st	46838680	11
28	st	46838680	12
28	st	46838683	1
28	st	46838683	2
28	st	46838683	3
28	st	46838683	4
28	st	46838683	6
28	st	46838683	7
28	st	46838683	8
28	st	46838683	9
28	st	46838683	10
28	st	46838683	11
28	st	46838685	1
28	st	46838685	3
28	st	46838685	4
28	st	46838685	5
28	st	46838826	1
28	st	46838826	2
28	st	46838826	3
28	st	46838826	4
28	st	46838826	5
28	st	46838826	6
# Cluster 29 (19 compounds, 40 conformers)
29	st	907690	5
29	st	227445	1
29	st	638006	2
29	st	642383	4
29	st	642383	6
29	st	676309	3
29	st	676309	5
29	st	689013	1
29	st	734286	2
29	st	907690	1
29	st	907690	2
29	st	907690	3
29	st	945068	5
29	st	945068	6
29	st	1178193	4
29	st	1178193	6
29	st	6476401	5
29	st	6476401	6
29	st	6476404	5
29	st	6476404	6
29	st	11623165	1
29	st	11673431	3
29	st	11673431	5
29	st	14034813	9
29	st	14460490	2
29	st	46837985	7
29	st	46837985	10
29	st	46838130	1
29	st	46838130	3
29	st	46838130	8
29	st	46838130	11
29	st	46838130	12
29	st	46838132	1
29	st	46838132	3
29	st	46838132	5
29	st	46838132	6
29	st	46838272	1
29	st	46838272	3
29	st	46838272	5
29	st	46838272	7
# Cluster 30 (6 compounds, 16 conformers)
30	st	49797923	1
30	st	638006	1
30	st	49797923	2
30	st	49797923	3
30	st	49797923	4
30	st	49797923	5
30	st	49797923	6
30	st	49797924	1
30	st	49797924	2
30	st	49797925	1
30	st	49798052	1
30	st	49798052	2
30	st	49798053	1
30	st	49798053	2
30	st	49798053	3
30	st	49798053	4
# Cluster 31 (3 compounds, 3 conformers)
31	st	57396405	1
31	st	57392910	1
31	st	57394653	1
# Cluster 32 (3 compounds, 3 conformers)
32	st	57392910	133
32	st	57394653	58
32	st	57394656	98
# Cluster 33 (2 compounds, 3 conformers)
33	st	57392910	141
33	st	57392910	103
33	st	57394653	60
# Cluster 34 (2 compounds, 2 conformers)
34	st	57392910	110
34	st	57394653	78
# Cluster 35 (2 compounds, 2 conformers)
35	st	57394656	78
35	st	57394653	61
# Cluster 36 (2 compounds, 2 conformers)
36	st	57394656	90
36	st	57394653	74
# Cluster 37 (2 compounds, 2 conformers)
37	st	46837985	1
37	st	14034813	6
# Cluster 38 (2 compounds, 2 conformers)
38	st	57394653	99
38	st	57396405	73
# Cluster 39 (37 compounds, 198 conformers)
39	so	689013	1
39	so	2361	1
39	so	15625	1
39	so	227445	1
39	so	638006	1
39	so	638006	2
39	so	642383	1
39	so	642383	2
39	so	642383	3
39	so	642383	4
39	so	642383	5
39	so	642383	6
39	so	642387	1
39	so	642387	2
39	so	642387	3
39	so	642387	4
39	so	642387	5
39	so	676309	1
39	so	676309	2
39	so	676309	3
39	so	676309	4
39	so	676309	5
39	so	676309	6
39	so	734286	1
39	so	734286	2
39	so	907690	1
39	so	907690	2
39	so	907690	3
39	so	907690	4
39	so	907690	5
39	so	907690	6
39	so	945068	1
39	so	945068	2
39	so	945068	3
39	so	945068	4
39	so	945068	5
39	so	945068	6
39	so	1178193	1
39	so	1178193	2
39	so	1178193	3
39	so	1178193	4
39	so	1178193	5
39	so	1178193	6
39	so	5281954	1
39	so	5281954	2
39	so	6476401	1
39	so	6476401	2
39	so	6476401	3
39	so	6476401	4
39	so	6476401	5
39	so	6476401	6
39	so	6476404	1
39	so	6476404	2
39	so	6476404	3
39	so	6476404	4
39	so	6476404	5
39	so	6476404	6
39	so	11623165	1
39	so	11673431	1
39	so	11673431	2
39	so	11673431	3
39	so	11673431	4
39	so	11673431	5
39	so	11673431	6
39	so	14034813	1
39	so	14034813	2
39	so	14034813	3
39	so	14034813	4
39	so	14034813	5
39	so	14034813	6
39	so	14034813	7
39	so	14034813	8
39	so	14034813	9
39	so	14460490	1
39	so	14460490	2
39	so	25146735	1
39	so	25146735	2
39	so	25146735	3
39	so	25146735	4
39	so	25146735	5
39	so	25146735	6
39	so	25146735	7
39	so	25146735	8
39	so	25146735	9
39	so	25146736	2
39	so	25146736	3
39	so	25146736	4
39	so	25146736	5
39	so	25146736	6
39	so	25146736	7
39	so	25146736	8
39	so	25146736	9
39	so	25146736	11
39	so	25146736	12
39	so	25146737	1
39	so	25146737	2
39	so	25146737	3
39	so	25146737	4
39	so	25146737	5
39	so	25146737	6
39	so	25146737	8
39	so	25146737	9
39	so	25146737	10
39	so	25146737	11
39	so	25146825	2
39	so	25146825	3
39	so	25146825	4
39	so	25146825	6
39	so	25146825	7
39	so	25146825	8
39	so	25146825	9
39	so	25146825	10
39	so	25146825	11
39	so	25146825	12
39	so	46837985	1
39	so	46837985	2
39	so	46837985	3
39	so	46837985	4
39	so	46837985	6
39	so	46837985	7
39	so	46837985	8
39	so	46837985	9
39	so	46837985	10
39	so	46837985	11
39	so	46838125	1
39	so	46838125	2
39	so	46838125	3
39	so	46838125	4
39	so	46838125	5
39	so	46838130	1
39	so	46838130	2
39	so	46838130	3
39	so	46838130	5
39	so	46838130	6
39	so	46838130	8
39	so	46838130	9
39	so	46838130	10
39	so	46838130	11
39	so	46838130	12
39	so	46838132	1
39	so	46838132	2
39	so	46838132	3
39	so	46838132	4
39	so	46838132	5
39	so	46838132	6
39	so	46838272	1
39	so	46838272	2
39	so	46838272	3
39	so	46838272	4
39	so	46838272	5
39	so	46838272	6
39	so	46838272	7
39	so	46838272	8
39	so	46838680	1
39	so	46838680	2
39	so	46838680	4
39	so	46838680	5
39	so	46838680	7
39	so	46838680	8
39	so	46838680	9
39	so	46838680	10
39	so	46838680	11
39	so	46838680	12
39	so	46838683	1
39	so	46838683	2
39	so	46838683	3
39	so	46838683	4
39	so	46838683	6
39	so	46838683	7
39	so	46838683	8
39	so	46838683	9
39	so	46838683	10
39	so	46838683	11
39	so	46838685	1
39	so	46838685	2
39	so	46838685	3
39	so	46838685	4
39	so	46838685	5
39	so	46838826	1
39	so	46838826	2
39	so	46838826	3
39	so	46838826	4
39	so	46838826	5
39	so	46838826	6
39	so	49797923	1
39	so	49797923	2
39	so	49797923	3
39	so	49797923	4
39	so	49797923	5
39	so	49797923	6
39	so	49797924	1
39	so	49797924	2
39	so	49797925	1
39	so	49798052	1
39	so	49798052	2
39	so	49798053	1
39	so	49798053	2
39	so	49798053	4
# Cluster 40 (4 compounds, 8 conformers)
40	so	57394653	1
40	so	57396405	1
40	so	57396405	65
40	so	57396405	68
40	so	57392910	1
40	so	57394656	20
40	so	57392910	113
40	so	57394656	1
# Cluster 41 (3 compounds, 7 conformers)
41	so	57394656	99
41	so	57394653	30
41	so	57394653	74
41	so	57394653	78
41	so	57392910	110
41	so	57394653	61
41	so	57394656	90
# Cluster 42 (3 compounds, 6 conformers)
42	so	57396405	62
42	so	57394653	98
42	so	57396405	36
42	so	57396405	79
42	so	57396405	85
42	so	57394656	43
# Cluster 43 (3 compounds, 5 conformers)
43	so	57394653	60
43	so	57392910	141
43	so	57392910	103
43	so	57394656	40
43	so	57392910	26
# Cluster 44 (3 compounds, 4 conformers)
44	so	57396405	47
44	so	57396405	56
44	so	57394656	95
44	so	57392910	98
# Cluster 45 (4 compounds, 4 conformers)
45	so	57396405	73
45	so	57392910	54
45	so	57394653	99
45	so	57394656	24
# Cluster 46 (3 compounds, 4 conformers)
46	so	57392910	133
46	so	57394653	58
46	so	57394656	78
46	so	57394656	98
# Cluster 47 (33 compounds, 185 conformers)
47	ct	945068	5
47	ct	2361	1
47	ct	15625	1
47	ct	227445	1
47	ct	642383	1
47	ct	642383	2
47	ct	642383	3
47	ct	642383	4
47	ct	642383	5
47	ct	642383	6
47	ct	642387	1
47	ct	642387	2
47	ct	642387	3
47	ct	642387	4
47	ct	642387	5
47	ct	676309	1
47	ct	676309	2
47	ct	676309	3
47	ct	676309	4
47	ct	676309	5
47	ct	676309	6
47	ct	689013	1
47	ct	734286	1
47	ct	734286	2
47	ct	907690	1
47	ct	907690	2
47	ct	907690	3
47	ct	907690	4
47	ct	907690	5
47	ct	907690	6
47	ct	945068	1
47	ct	945068	2
47	ct	945068	3
47	ct	945068	4
47	ct	945068	6
47	ct	1178193	1
47	ct	1178193	2
47	ct	1178193	3
47	ct	1178193	4
47	ct	1178193	5
47	ct	1178193	6
47	ct	5281954	1
47	ct	5281954	2
47	ct	6476401	1
47	ct	6476401	2
47	ct	6476401	3
47	ct	6476401	4
47	ct	6476401	5
47	ct	6476401	6
47	ct	6476404	1
47	ct	6476404	2
47	ct	6476404	3
47	ct	6476404	4
47	ct	6476404	5
47	ct	6476404	6
47	ct	11623165	1
47	ct	11673431	1
47	ct	11673431	2
47	ct	11673431	3
47	ct	11673431	4
47	ct	11673431	5
47	ct	11673431	6
47	ct	14034813	1
47	ct	14034813	2
47	ct	14034813	3
47	ct	14034813	4
47	ct	14034813	5
47	ct	14034813	6
47	ct	14034813	7
47	ct	14034813	8
47	ct	14034813	9
47	ct	14460490	1
47	ct	14460490	2
47	ct	25146735	1
47	ct	25146735	2
47	ct	25146735	3
47	ct	25146735	4
47	ct	25146735	5
47	ct	25146735	6
47	ct	25146735	7
47	ct	25146735	8
47	ct	25146735	9
47	ct	25146736	2
47	ct	25146736	3
47	ct	25146736	4
47	ct	25146736	5
47	ct	25146736	6
47	ct	25146736	7
47	ct	25146736	8
47	ct	25146736	9
47	ct	25146736	11
47	ct	25146736	12
47	ct	25146737	1
47	ct	25146737	2
47	ct	25146737	3
47	ct	25146737	4
47	ct	25146737	5
47	ct	25146737	6
47	ct	25146737	8
47	ct	25146737	9
47	ct	25146737	10
47	ct	25146737	11
47	ct	25146825	2
47	ct	25146825	3
47	ct	25146825	4
47	ct	25146825	6
47	ct	25146825	7
47	ct	25146825	8
47	ct	25146825	9
47	ct	25146825	10
47	ct	25146825	11
47	ct	25146825	12
47	ct	46837985	1
47	ct	46837985	2
47	ct	46837985	3
47	ct	46837985	4
47	ct	46837985	6
47	ct	46837985	7
47	ct	46837985	8
47	ct	46837985	9
47	ct	46837985	10
47	ct	46837985	11
47	ct	46838125	1
47	ct	46838125	2
47	ct	46838125	3
47	ct	46838125	4
47	ct	46838125	5
47	ct	46838130	1
47	ct	46838130	2
47	ct	46838130	3
47	ct	46838130	5
47	ct	46838130	6
47	ct	46838130	8
47	ct	46838130	9
47	ct	46838130	10
47	ct	46838130	11
47	ct	46838130	12
47	ct	46838132	1
47	ct	46838132	2
47	ct	46838132	3
47	ct	46838132	4
47	ct	46838132	5
47	ct	46838132	6
47	ct	46838272	1
47	ct	46838272	2
47	ct	46838272	3
47	ct	46838272	4
47	ct	46838272	5
47	ct	46838272	6
47	ct	46838272	7
47	ct	46838272	8
47	ct	46838680	1
47	ct	46838680	2
47	ct	46838680	4
47	ct	46838680	5
47	ct	46838680	7
47	ct	46838680	8
47	ct	46838680	9
47	ct	46838680	10
47	ct	46838680	11
47	ct	46838680	12
47	ct	46838683	1
47	ct	46838683	2
47	ct	46838683	3
47	ct	46838683	4
47	ct	46838683	6
47	ct	46838683	7
47	ct	46838683	8
47	ct	46838683	9
47	ct	46838683	10
47	ct	46838683	11
47	ct	46838685	1
47	ct	46838685	2
47	ct	46838685	3
47	ct	46838685	4
47	ct	46838685	5
47	ct	46838826	1
47	ct	46838826	2
47	ct	46838826	3
47	ct	46838826	4
47	ct	46838826	5
47	ct	46838826	6
47	ct	49797924	1
47	ct	49797924	2
47	ct	49797925	1
# Cluster 48 (4 compounds, 32 conformers)
48	ct	57394653	98
48	ct	57392910	134
48	ct	57394653	74
48	ct	57394653	78
48	ct	57396405	1
48	ct	57396405	36
48	ct	57396405	47
48	ct	57396405	56
48	ct	57396405	62
48	ct	57396405	68
48	ct	57396405	79
48	ct	57392910	1
48	ct	57392910	110
48	ct	57394653	1
48	ct	57394653	61
48	ct	57394656	99
48	ct	57392910	103
48	ct	57394653	60
48	ct	57394653	58
48	ct	57394656	90
48	ct	57394656	98
48	ct	57394656	40
48	ct	57394653	21
48	ct	57394656	43
48	ct	57392910	98
48	ct	57394656	20
48	ct	57392910	54
48	ct	57394653	99
48	ct	57392910	113
48	ct	57392910	26
48	ct	57394656	1
48	ct	57394656	24
# Cluster 49 (4 compounds, 14 conformers)
49	ct	49797923	2
49	ct	638006	1
49	ct	638006	2
49	ct	49797923	1
49	ct	49797923	3
49	ct	49797923	4
49	ct	49797923	5
49	ct	49797923	6
49	ct	49798052	1
49	ct	49798052	2
49	ct	49798053	1
49	ct	49798053	2
49	ct	49798053	3
49	ct	49798053	4
# Cluster 50 (4 compounds, 6 conformers)
50	ct	57394653	30
50	ct	57396405	85
50	ct	57392910	133
50	ct	57392910	141
50	ct	57394656	78
50	ct	57394656	95
# Cluster 51 (37 compounds, 199 conformers)
51	co	227445	1
51	co	2361	1
51	co	15625	1
51	co	638006	1
51	co	638006	2
51	co	642383	1
51	co	642383	2
51	co	642383	3
51	co	642383	4
51	co	642383	5
51	co	642383	6
51	co	642387	1
51	co	642387	2
51	co	642387	3
51	co	642387	4
51	co	642387	5
51	co	676309	1
51	co	676309	2
51	co	676309	3
51	co	676309	4
51	co	676309	5
51	co	676309	6
51	co	689013	1
51	co	734286	1
51	co	734286	2
51	co	907690	1
51	co	907690	2
51	co	907690	3
51	co	907690	4
51	co	907690	5
51	co	907690	6
51	co	945068	1
51	co	945068	2
51	co	945068	3
51	co	945068	4
51	co	945068	5
51	co	945068	6
51	co	1178193	1
51	co	1178193	2
51	co	1178193	3
51	co	1178193	4
51	co	1178193	5
51	co	1178193	6
51	co	5281954	1
51	co	5281954	2
51	co	6476401	1
51	co	6476401	2
51	co	6476401	3
51	co	6476401	4
51	co	6476401	5
51	co	6476401	6
51	co	6476404	1
51	co	6476404	2
51	co	6476404	3
51	co	6476404	4
51	co	6476404	5
51	co	6476404	6
51	co	11623165	1
51	co	11673431	1
51	co	11673431	2
51	co	11673431	3
51	co	11673431	4
51	co	11673431	5
51	co	11673431	6
51	co	14034813	1
51	co	14034813	2
51	co	14034813	3
51	co	14034813	4
51	co	14034813	5
51	co	14034813	6
51	co	14034813	7
51	co	14034813	8
51	co	14034813	9
51	co	14460490	1
51	co	14460490	2
51	co	25146735	1
51	co	25146735	2
51	co	25146735	3
51	co	25146735	4
51	co	25146735	5
51	co	25146735	6
51	co	25146735	7
51	co	25146735	8
51	co	25146735	9
51	co	25146736	2
51	co	25146736	3
51	co	25146736	4
51	co	25146736	5
51	co	25146736	6
51	co	25146736	7
51	co	25146736	8
51	co	25146736	9
51	co	25146736	11
51	co	25146736	12
51	co	25146737	1
51	co	25146737	2
51	co	25146737	3
51	co	25146737	4
51	co	25146737	5
51	co	25146737	6
51	co	25146737	8
51	co	25146737	9
51	co	25146737	10
51	co	25146737	11
51	co	25146825	2
51	co	25146825	3
51	co	25146825	4
51	co	25146825	6
51	co	25146825	7
51	co	25146825	8
51	co	25146825	9
51	co	25146825	10
51	co	25146825	11
51	co	25146825	12
51	co	46837985	1
51	co	46837985	2
51	co	46837985	3
51	co	46837985	4
51	co	46837985	6
51	co	46837985	7
51	co	46837985	8
51	co	46837985	9
51	co	46837985	10
51	co	46837985	11
51	co	46838125	1
51	co	46838125	2
51	co	46838125	3
51	co	46838125	4
51	co	46838125	5
51	co	46838130	1
51	co	46838130	2
51	co	46838130	3
51	co	46838130	5
51	co	46838130	6
51	co	46838130	8
51	co	46838130	9
51	co	46838130	10
51	co	46838130	11
51	co	46838130	12
51	co	46838132	1
51	co	46838132	2
51	co	46838132	3
51	co	46838132	4
51	co	46838132	5
51	co	46838132	6
51	co	46838272	1
51	co	46838272	2
51	co	46838272	3
51	co	46838272	4
51	co	46838272	5
51	co	46838272	6
51	co	46838272	7
51	co	46838272	8
51	co	46838680	1
51	co	46838680	2
51	co	46838680	4
51	co	46838680	5
51	co	46838680	7
51	co	46838680	8
51	co	46838680	9
51	co	46838680	10
51	co	46838680	11
51	co	46838680	12
51	co	46838683	1
51	co	46838683	2
51	co	46838683	3
51	co	46838683	4
51	co	46838683	6
51	co	46838683	7
51	co	46838683	8
51	co	46838683	9
51	co	46838683	10
51	co	46838683	11
51	co	46838685	1
51	co	46838685	2
51	co	46838685	3
51	co	46838685	4
51	co	46838685	5
51	co	46838826	1
51	co	46838826	2
51	co	46838826	3
51	co	46838826	4
51	co	46838826	5
51	co	46838826	6
51	co	49797923	1
51	co	49797923	2
51	co	49797923	3
51	co	49797923	4
51	co	49797923	5
51	co	49797923	6
51	co	49797924	1
51	co	49797924	2
51	co	49797925	1
51	co	49798052	1
51	co	49798052	2
51	co	49798053	1
51	co	49798053	2
51	co	49798053	3
51	co	49798053	4
# Cluster 52 (4 compounds, 16 conformers)
52	co	57394653	30
52	co	57394653	74
52	co	57394653	78
52	co	57396405	85
52	co	57392910	110
52	co	57392910	133
52	co	57392910	141
52	co	57394653	61
52	co	57394656	99
52	co	57392910	103
52	co	57394653	60
52	co	57394656	78
52	co	57394656	90
52	co	57394656	40
52	co	57394656	95
52	co	57392910	26
# Cluster 53 (4 compounds, 14 conformers)
53	co	57396405	1
53	co	57396405	36
53	co	57396405	47
53	co	57396405	56
53	co	57396405	62
53	co	57396405	65
53	co	57396405	68
53	co	57392910	1
53	co	57394653	1
53	co	57394653	21
53	co	57394656	43
53	co	57394656	20
53	co	57392910	54
53	co	57394656	1
# Cluster 54 (3 compounds, 5 conformers)
54	co	57392910	134
54	co	57394653	98
54	co	57394656	98
54	co	57394653	99
54	co	57394656	24
# Cluster 55 (37 compounds, 0 conformers)
55	2d	642387	NA
55	2d	2361	NA
55	2d	68071	NA
55	2d	227445	NA
55	2d	638006	NA
55	2d	642383	NA
55	2d	676309	NA
55	2d	689013	NA
55	2d	734286	NA
55	2d	907690	NA
55	2d	945068	NA
55	2d	1178193	NA
55	2d	5281954	NA
55	2d	6476401	NA
55	2d	6476404	NA
55	2d	11623165	NA
55	2d	11673431	NA
55	2d	14034813	NA
55	2d	14460490	NA
55	2d	25146735	NA
55	2d	25146736	NA
55	2d	25146737	NA
55	2d	25146825	NA
55	2d	46837985	NA
55	2d	46838125	NA
55	2d	46838130	NA
55	2d	46838132	NA
55	2d	46838272	NA
55	2d	46838680	NA
55	2d	46838683	NA
55	2d	46838685	NA
55	2d	46838826	NA
55	2d	49797923	NA
55	2d	49797924	NA
55	2d	49797925	NA
55	2d	49798052	NA
55	2d	49798053	NA
# Cluster 56 (4 compounds, 0 conformers)
56	2d	57394653	NA
56	2d	57392910	NA
56	2d	57394656	NA
56	2d	57396405	NA
