# Supplementary material for: PubChem structure–activity relationship (SAR) clusters
Source: J Cheminform. 2015 Jul 7;7:33. doi: 10.1186/s13321-015-0070-x (PMC4492103; doi:10.1186/s13321-015-0070-x)
Supplement: Additional file 3: — (example3_bsid_545294.txt): contains the results of PubChem SAR clustering (Clusters 57–123) for BSID 545294 (visual cycle 1). [file 13321_2015_70_MOESM3_ESM.txt]

#######################################################
###                                                 ###
### PubChem SAR Clusters for bsid 545294            ###
###                                                 ###
###-------------------------------------------------###
###                                                 ###
### Column 1: Cluster ID                            ###
### Column 2: Score_type                            ###
###              = st (ST-optimized ST)             ###
###              = so (ST-optimized ComboT)         ###
###              = ct (CT-optimized CT)             ###
###              = co (CT-optimized ComboT)         ###
###              = 2d (2D Tanimoto)                 ###
### Column 3: CID                                   ###
### Column 4: ConformerID                           ###
###                                                 ###
#######################################################
# Cluster 57 (5 compounds, 9 conformers)
57	st	65048	1
57	st	10494	1
57	st	64945	1
57	st	73412	1
57	st	10114	1
57	st	10494	2
57	st	10114	2
57	st	65048	2
57	st	65048	3
# Cluster 58 (2 compounds, 6 conformers)
58	st	40634	1
58	st	40634	2
58	st	40634	3
58	st	40634	4
58	st	44431346	1
58	st	44431346	2
# Cluster 59 (3 compounds, 4 conformers)
59	st	5288209	1
59	st	6506008	1
59	st	6385696	1
59	st	6506008	9
# Cluster 60 (3 compounds, 4 conformers)
60	st	6385696	17
60	st	5288209	3
60	st	6385696	14
60	st	6506008	10
# Cluster 61 (2 compounds, 4 conformers)
61	st	5280490	6
61	st	5280490	5
61	st	5280490	8
61	st	6436082	19
# Cluster 62 (2 compounds, 3 conformers)
62	st	44562086	33
62	st	259210	28
62	st	259210	44
# Cluster 63 (3 compounds, 3 conformers)
63	st	5288209	6
63	st	6385696	6
63	st	6506008	2
# Cluster 64 (2 compounds, 3 conformers)
64	st	5288209	25
64	st	5288209	15
64	st	6506008	26
# Cluster 65 (2 compounds, 3 conformers)
65	st	5280490	2
65	st	6436082	2
65	st	5280490	1
# Cluster 66 (2 compounds, 3 conformers)
66	st	5280490	7
66	st	5280490	10
66	st	6436082	10
# Cluster 67 (2 compounds, 2 conformers)
67	st	6385696	10
67	st	6506008	25
# Cluster 68 (2 compounds, 2 conformers)
68	st	6437840	13
68	st	5288209	16
# Cluster 69 (2 compounds, 2 conformers)
69	st	5288209	12
69	st	6385696	21
# Cluster 70 (5 compounds, 17 conformers)
70	so	5288209	16
70	so	6506008	25
70	so	5288209	1
70	so	5288209	3
70	so	6385696	4
70	so	6506008	1
70	so	445354	1
70	so	445354	16
70	so	5288209	11
70	so	5288209	15
70	so	6385696	1
70	so	6385696	10
70	so	6385696	17
70	so	6437840	13
70	so	6506008	9
70	so	6506008	10
70	so	6506008	23
# Cluster 71 (4 compounds, 12 conformers)
71	so	5288209	12
71	so	5288209	6
71	so	5288209	24
71	so	6385696	6
71	so	6385696	21
71	so	6437840	15
71	so	5288209	20
71	so	6385696	14
71	so	6506008	2
71	so	6506008	21
71	so	6506008	26
71	so	6437840	10
# Cluster 72 (5 compounds, 9 conformers)
72	so	10494	1
72	so	64945	1
72	so	65048	1
72	so	73412	1
72	so	10114	1
72	so	10494	2
72	so	10114	2
72	so	65048	2
72	so	65048	3
# Cluster 73 (2 compounds, 9 conformers)
73	so	5280490	8
73	so	6436082	14
73	so	5280490	1
73	so	5280490	3
73	so	5280490	5
73	so	5280490	6
73	so	5280490	7
73	so	5280490	9
73	so	6436082	19
# Cluster 74 (2 compounds, 6 conformers)
74	so	40634	1
74	so	40634	2
74	so	40634	3
74	so	40634	4
74	so	44431346	1
74	so	44431346	2
# Cluster 75 (2 compounds, 6 conformers)
75	so	5280490	10
75	so	6436082	2
75	so	5280490	2
75	so	5280490	4
75	so	6436082	5
75	so	6436082	10
# Cluster 76 (2 compounds, 5 conformers)
76	so	259210	28
76	so	44562086	33
76	so	259210	44
76	so	44562086	30
76	so	44562086	32
# Cluster 77 (2 compounds, 4 conformers)
77	so	44562086	7
77	so	259210	1
77	so	259210	27
77	so	44562086	1
# Cluster 78 (2 compounds, 3 conformers)
78	so	44562086	9
78	so	259210	47
78	so	259210	18
# Cluster 79 (2 compounds, 3 conformers)
79	so	259210	22
79	so	44562086	24
79	so	44562086	16
# Cluster 80 (3 compounds, 3 conformers)
80	so	6385696	20
80	so	5288209	25
80	so	6506008	53
# Cluster 81 (3 compounds, 21 conformers)
81	ct	6506008	53
81	ct	5288209	6
81	ct	5288209	24
81	ct	6385696	6
81	ct	6506008	25
81	ct	6506008	59
81	ct	5288209	1
81	ct	5288209	3
81	ct	6385696	2
81	ct	6385696	4
81	ct	6385696	21
81	ct	6506008	1
81	ct	5288209	16
81	ct	5288209	20
81	ct	6385696	1
81	ct	6385696	10
81	ct	6385696	17
81	ct	6385696	20
81	ct	6506008	9
81	ct	6506008	10
81	ct	6506008	26
# Cluster 82 (7 compounds, 21 conformers)
82	ct	52937177	15
82	ct	56673339	32
82	ct	56659509	55
82	ct	56662960	85
82	ct	56669812	1
82	ct	56669812	13
82	ct	56679962	25
82	ct	56679962	33
82	ct	56659508	109
82	ct	56659508	130
82	ct	56659509	94
82	ct	56669812	8
82	ct	56673339	35
82	ct	56679962	32
82	ct	56659508	51
82	ct	56669812	24
82	ct	56662960	93
82	ct	56673339	31
82	ct	56669812	17
82	ct	56679962	1
82	ct	56679962	17
# Cluster 83 (7 compounds, 17 conformers)
83	ct	52937177	4
83	ct	56662960	33
83	ct	56679962	51
83	ct	56673339	6
83	ct	56669812	23
83	ct	56662960	53
83	ct	56659509	73
83	ct	56669812	6
83	ct	56669812	16
83	ct	56679962	31
83	ct	56659508	131
83	ct	56659508	34
83	ct	56659509	52
83	ct	56673339	4
83	ct	56673339	42
83	ct	56679962	9
83	ct	56659508	42
# Cluster 84 (4 compounds, 14 conformers)
84	ct	5280490	5
84	ct	56662960	77
84	ct	6436082	13
84	ct	6436082	14
84	ct	5280490	2
84	ct	5280490	3
84	ct	5280490	4
84	ct	5280490	6
84	ct	5280490	8
84	ct	5280490	9
84	ct	5280490	10
84	ct	6436082	19
84	ct	56659508	116
84	ct	6436082	28
# Cluster 85 (6 compounds, 10 conformers)
85	ct	52937177	7
85	ct	56662960	30
85	ct	56669812	10
85	ct	56659509	24
85	ct	56662960	10
85	ct	56662960	68
85	ct	56669812	5
85	ct	56673339	14
85	ct	56679962	6
85	ct	56673339	7
# Cluster 86 (2 compounds, 9 conformers)
86	ct	44562086	7
86	ct	259210	1
86	ct	259210	47
86	ct	44562086	22
86	ct	44562086	26
86	ct	259210	27
86	ct	44562086	16
86	ct	44562086	30
86	ct	44562086	32
# Cluster 87 (6 compounds, 8 conformers)
87	ct	56673339	8
87	ct	52937178	1
87	ct	52937177	2
87	ct	52937178	2
87	ct	52937277	26
87	ct	52937277	41
87	ct	52937176	14
87	ct	5280490	7
# Cluster 88 (5 compounds, 8 conformers)
88	ct	52937277	1
88	ct	56659509	3
88	ct	56662960	1
88	ct	56673339	1
88	ct	56662960	55
88	ct	56659509	22
88	ct	56659508	1
88	ct	56659508	97
# Cluster 89 (6 compounds, 8 conformers)
89	ct	56679962	46
89	ct	52937177	12
89	ct	21593721	2
89	ct	21593721	14
89	ct	52937179	29
89	ct	52937177	17
89	ct	21593722	40
89	ct	52937277	4
# Cluster 90 (5 compounds, 7 conformers)
90	ct	10494	1
90	ct	64945	1
90	ct	65048	1
90	ct	73412	1
90	ct	10114	1
90	ct	10494	2
90	ct	65048	3
# Cluster 91 (6 compounds, 7 conformers)
91	ct	56659509	101
91	ct	52937177	9
91	ct	52937178	6
91	ct	52937179	26
91	ct	11151059	1
91	ct	21593722	30
91	ct	21593722	69
# Cluster 92 (2 compounds, 6 conformers)
92	ct	40634	1
92	ct	40634	2
92	ct	40634	3
92	ct	40634	4
92	ct	44431346	1
92	ct	44431346	2
# Cluster 93 (3 compounds, 6 conformers)
93	ct	5288209	12
93	ct	5288209	11
93	ct	6506008	2
93	ct	6506008	21
93	ct	6506008	23
93	ct	6437840	10
# Cluster 94 (2 compounds, 5 conformers)
94	ct	6436082	2
94	ct	5280490	1
94	ct	6436082	9
94	ct	6436082	10
94	ct	6436082	25
# Cluster 95 (2 compounds, 4 conformers)
95	ct	259210	22
95	ct	259210	26
95	ct	44562086	24
95	ct	44562086	1
# Cluster 96 (2 compounds, 3 conformers)
96	ct	44562086	33
96	ct	259210	28
96	ct	259210	44
# Cluster 97 (3 compounds, 3 conformers)
97	ct	56659508	13
97	ct	11151059	39
97	ct	52937177	3
# Cluster 98 (3 compounds, 3 conformers)
98	ct	21593721	46
98	ct	56683294	85
98	ct	56662924	45
# Cluster 99 (3 compounds, 3 conformers)
99	ct	56662916	92
99	ct	52937176	20
99	ct	52937177	13
# Cluster 100 (2 compounds, 2 conformers)
100	ct	11646381	38
100	ct	21593721	15
# Cluster 101 (2 compounds, 2 conformers)
101	ct	56662916	8
101	ct	52937278	31
# Cluster 102 (3 compounds, 17 conformers)
102	co	6506008	53
102	co	5288209	24
102	co	6506008	25
102	co	5288209	1
102	co	5288209	3
102	co	6385696	2
102	co	6385696	4
102	co	6385696	21
102	co	6506008	1
102	co	5288209	16
102	co	6385696	1
102	co	6385696	10
102	co	6385696	17
102	co	6385696	20
102	co	6506008	2
102	co	6506008	9
102	co	6506008	10
# Cluster 103 (5 compounds, 9 conformers)
103	co	10494	1
103	co	64945	1
103	co	65048	1
103	co	73412	1
103	co	10114	1
103	co	10494	2
103	co	10114	2
103	co	65048	2
103	co	65048	3
# Cluster 104 (4 compounds, 9 conformers)
104	co	5288209	6
104	co	6385696	6
104	co	5288209	11
104	co	5288209	12
104	co	5288209	20
104	co	5288209	25
104	co	6437840	24
104	co	6506008	21
104	co	6506008	26
# Cluster 105 (2 compounds, 9 conformers)
105	co	5280490	8
105	co	6436082	14
105	co	5280490	1
105	co	5280490	3
105	co	5280490	5
105	co	5280490	6
105	co	5280490	7
105	co	5280490	9
105	co	6436082	19
# Cluster 106 (2 compounds, 6 conformers)
106	co	40634	1
106	co	40634	2
106	co	40634	3
106	co	40634	4
106	co	44431346	1
106	co	44431346	2
# Cluster 107 (2 compounds, 6 conformers)
107	co	44562086	32
107	co	44562086	26
107	co	44562086	33
107	co	259210	28
107	co	259210	44
107	co	44562086	30
# Cluster 108 (2 compounds, 6 conformers)
108	co	5280490	10
108	co	6436082	2
108	co	5280490	2
108	co	5280490	4
108	co	6436082	5
108	co	6436082	10
# Cluster 109 (2 compounds, 5 conformers)
109	co	259210	18
109	co	259210	1
109	co	259210	37
109	co	44562086	9
109	co	44562086	22
# Cluster 110 (2 compounds, 3 conformers)
110	co	44562086	24
110	co	259210	47
110	co	259210	22
# Cluster 111 (2 compounds, 3 conformers)
111	co	6385696	22
111	co	6506008	59
111	co	6385696	14
# Cluster 112 (3 compounds, 3 conformers)
112	co	21593721	15
112	co	56669812	5
112	co	56679962	6
# Cluster 113 (2 compounds, 2 conformers)
113	co	5288209	15
113	co	6506008	23
# Cluster 114 (2 compounds, 2 conformers)
114	co	44562086	16
114	co	259210	26
# Cluster 115 (2 compounds, 2 conformers)
115	co	259210	27
115	co	44562086	7
# Cluster 116 (2 compounds, 2 conformers)
116	co	56673339	42
116	co	21593721	14
# Cluster 117 (22 compounds, 0 conformers)
117	2d	6385696	NA
117	2d	5288209	NA
117	2d	6440160	NA
117	2d	6506008	NA
117	2d	11742844	NA
117	2d	12799135	NA
117	2d	53362669	NA
117	2d	53362728	NA
117	2d	56659538	NA
117	2d	56662916	NA
117	2d	56662923	NA
117	2d	56662985	NA
117	2d	56666436	NA
117	2d	56669803	NA
117	2d	56669811	NA
117	2d	56669883	NA
117	2d	56673295	NA
117	2d	56673300	NA
117	2d	56676620	NA
117	2d	56676628	NA
117	2d	56676674	NA
117	2d	56680020	NA
# Cluster 118 (20 compounds, 0 conformers)
118	2d	56676629	NA
118	2d	6437840	NA
118	2d	6505795	NA
118	2d	11646381	NA
118	2d	13942195	NA
118	2d	56659507	NA
118	2d	56659508	NA
118	2d	56659509	NA
118	2d	56662924	NA
118	2d	56662960	NA
118	2d	56666396	NA
118	2d	56669812	NA
118	2d	56669851	NA
118	2d	56673299	NA
118	2d	56673301	NA
118	2d	56673339	NA
118	2d	56673340	NA
118	2d	56679962	NA
118	2d	56683292	NA
118	2d	56683294	NA
# Cluster 119 (15 compounds, 0 conformers)
119	2d	52937177	NA
119	2d	445354	NA
119	2d	5280490	NA
119	2d	6436082	NA
119	2d	11151059	NA
119	2d	21593720	NA
119	2d	21593721	NA
119	2d	21593722	NA
119	2d	52937175	NA
119	2d	52937176	NA
119	2d	52937178	NA
119	2d	52937179	NA
119	2d	52937180	NA
119	2d	52937277	NA
119	2d	52937278	NA
# Cluster 120 (6 compounds, 0 conformers)
120	2d	64945	NA
120	2d	10114	NA
120	2d	10494	NA
120	2d	65048	NA
120	2d	73412	NA
120	2d	256288	NA
# Cluster 121 (5 compounds, 0 conformers)
121	2d	56683293	NA
121	2d	56659464	NA
121	2d	56673337	NA
121	2d	56673338	NA
121	2d	56683291	NA
# Cluster 122 (2 compounds, 0 conformers)
122	2d	44562086	NA
122	2d	259210	NA
# Cluster 123 (2 compounds, 0 conformers)
123	2d	44431346	NA
123	2d	40634	NA
